# Supplementary material for: ﻿The tiniest violin: the male of Loxoscelesvallenar (Araneae, Sicariidae)
Source: Zookeys. 2024 Jul 11;1206:327–42. doi: 10.3897/zookeys.1206.122469 (PMC11258455; doi:10.3897/zookeys.1206.122469)
Supplement: XML Treatment for Loxosceles vallenar [file zookeys.1206.122469-treatment1.xml]

<!DOCTYPE tp:taxon-treatment
  PUBLIC "-//TaxonX//DTD Taxonomic Treatment Publishing DTD v0 20100105//EN" "tax-treatment-NSO.dtd">
<tp:taxon-treatment xmlns:tp="http://www.plazi.org/taxpub"><tp:treatment-meta><kwd-group><label>Taxon classification</label><kwd>
                <named-content content-type="kingdom">Animalia</named-content>
              </kwd><kwd>
                <named-content content-type="order">Araneae</named-content>
              </kwd><kwd>
                <named-content content-type="family">Sicariidae</named-content>
              </kwd></kwd-group><mixed-citation publication-type="journal"><person-group><name><surname>Magalhaes</surname><given-names>Ivan L. F.</given-names></name><name><surname>Iuri</surname><given-names>Hernán A.</given-names></name><name><surname>Brescovit</surname><given-names>Antonio D.</given-names></name><name><surname>Pizarro-Araya</surname><given-names>Jaime</given-names></name></person-group><article-title>﻿The tiniest violin: the male of <italic><tp:taxon-name><tp:taxon-name-part taxon-name-part-type="genus" reg="Loxosceles">Loxosceles</tp:taxon-name-part><tp:taxon-name-part taxon-name-part-type="species" reg="vallenar">vallenar</tp:taxon-name-part></tp:taxon-name></italic> (<tp:taxon-name><tp:taxon-name-part taxon-name-part-type="order">Araneae</tp:taxon-name-part></tp:taxon-name>, <tp:taxon-name><tp:taxon-name-part taxon-name-part-type="family">Sicariidae</tp:taxon-name-part></tp:taxon-name>)</article-title><source>Zookeys</source><day>11</day><month>07</month><year>2024</year><volume>1206</volume><fpage>327</fpage><lpage>342</lpage><pub-id pub-id-type="doi">10.3897/zookeys.1206.122469</pub-id></mixed-citation></tp:treatment-meta><tp:nomenclature><label>﻿</label><tp:taxon-name>
              <object-id xmlns:xlink="http://www.w3.org/1999/xlink" content-type="arpha" xlink:type="simple">F5EB1B9D-A773-59CB-A77D-889AD28B4D25</object-id>
              <tp:taxon-name-part taxon-name-part-type="genus" reg="Loxosceles">Loxosceles</tp:taxon-name-part>
              <tp:taxon-name-part taxon-name-part-type="species" reg="vallenar">vallenar</tp:taxon-name-part>
            </tp:taxon-name><tp:taxon-authority>Brescovit, Taucare-Ríos, Magalhaes &amp; Santos, 2017</tp:taxon-authority><xref ref-type="fig" rid="F3">Figs 3</xref><xref ref-type="fig" rid="F4">, 4</xref><xref ref-type="fig" rid="F5">, 5</xref><xref ref-type="fig" rid="F6">, 6</xref><xref ref-type="fig" rid="F7">, 7</xref><xref ref-type="fig" rid="F8">, 8</xref><tp:nomenclature-citation-list><tp:nomenclature-citation><tp:taxon-name>
                  <tp:taxon-name-part taxon-name-part-type="genus" reg="Loxosceles">Loxosceles</tp:taxon-name-part>
                  <tp:taxon-name-part taxon-name-part-type="species" reg="vallenar">vallenar</tp:taxon-name-part>
                </tp:taxon-name><comment>Brescovit, Taucare-Ríos, Magalhaes &amp; Santos, 2017: 14, fig. 8E.</comment></tp:nomenclature-citation></tp:nomenclature-citation-list></tp:nomenclature><tp:treatment-sec sec-type="Holotype (examined)" id="SECID0EZRAE"><title>Holotype (examined).</title><p>Chile • 1 ♀; Atacama, Prov. Huasco, Vallenar, 3 km S Vallenar; 460 m.a.s.l. [<named-content xmlns:xlink="http://www.w3.org/1999/xlink" content-type="dwc:verbatimCoordinates" xlink:type="simple"><named-content content-type="geo-json" specific-use="{&#34;type&#34;:&#34;Point&#34;,&#34;coordinates&#34;:[-70.770000,-28.601000]}" id="NCID0ECSAE" xlink:type="simple">28.601°S, 70.77°W</named-content></named-content>]; 7 Jan. 1985; N Platnick, O Francke leg.; deposited in <named-content xmlns:xlink="http://www.w3.org/1999/xlink" content-type="dwc:institutional_code" xlink:title="American Museum of Natural History" xlink:href="http://grbio.org/institution/american-museum-natural-history" xlink:type="simple">AMNH</named-content>.</p></tp:treatment-sec><tp:treatment-sec sec-type="New records" id="SECID0EMSAE"><title>New records.</title><p>Chile • 1 ♂; Atacama, Prov. Huasco, Boquerón Chañar; Algarrobal; 992 m.a.s.l.; (<named-content xmlns:xlink="http://www.w3.org/1999/xlink" content-type="dwc:verbatimCoordinates" xlink:type="simple"><named-content content-type="geo-json" specific-use="{&#34;type&#34;:&#34;Point&#34;,&#34;coordinates&#34;:[-70.412800,-28.370800]}" id="NCID0EVSAE" xlink:type="simple">28.3708°S, 70.4128°W</named-content></named-content>); 24–25 Nov. 2022; J Pizarro-Araya, FM Alfaro, JE Barriga, AA Ojanguren-Affilastro, HA Iuri &amp; JE Calderón leg.; IFM-2580; <named-content xmlns:xlink="http://www.w3.org/1999/xlink" content-type="dwc:institutional_code" xlink:title="Museo Argentino de Ciencias Naturales Bernardino Rivadavia" xlink:href="http://grbio.org/institution/museo-argentino-de-ciencias-naturales-bernardino-rivadavia" xlink:type="simple">MACN</named-content>-Ar 44129 • 1 ♂; same collecting data; <named-content xmlns:xlink="http://www.w3.org/1999/xlink" content-type="dwc:institutional_code" xlink:title="Museo Argentino de Ciencias Naturales Bernardino Rivadavia" xlink:href="http://grbio.org/institution/museo-argentino-de-ciencias-naturales-bernardino-rivadavia" xlink:type="simple">MACN</named-content>-Ar 44130 • 1 ♀; same collecting data; <named-content xmlns:xlink="http://www.w3.org/1999/xlink" content-type="dwc:institutional_code" xlink:title="Museo Argentino de Ciencias Naturales Bernardino Rivadavia" xlink:href="http://grbio.org/institution/museo-argentino-de-ciencias-naturales-bernardino-rivadavia" xlink:type="simple">MACN</named-content>-Ar 44131.</p></tp:treatment-sec><tp:treatment-sec sec-type="remarks" id="SECID0EJTAE"><title>Remarks.</title><p>The genitalia of the holotype was incorrectly illustrated by <xref ref-type="bibr" rid="B5">Brescovit et al. (2017)</xref>, as the digitiform, membranous median receptacles were overlooked. Re-examination of the holotype revealed they are present (Fig. <xref ref-type="fig" rid="F5">5D</xref>). We briefly describe the females collected with the males, especially their endogyne, which is in a better state than that of the holotype. The hitherto undescribed male has a palpal bulb bearing an embolic keel and overall morphology concordant with the <italic><tp:taxon-name><tp:taxon-name-part taxon-name-part-type="genus" reg="Loxosceles"/><tp:taxon-name-part taxon-name-part-type="species" reg="spadicea">spadicea</tp:taxon-name-part></tp:taxon-name></italic> species group (Figs <xref ref-type="fig" rid="F6">6</xref>–<xref ref-type="fig" rid="F8">8</xref>). Thus, the species is moved from the <italic><tp:taxon-name><tp:taxon-name-part taxon-name-part-type="genus" reg="Loxosceles"/><tp:taxon-name-part taxon-name-part-type="species" reg="laeta">laeta</tp:taxon-name-part></tp:taxon-name></italic> species group to the <italic><tp:taxon-name><tp:taxon-name-part taxon-name-part-type="genus" reg="Loxosceles"/><tp:taxon-name-part taxon-name-part-type="species" reg="spadicea">spadicea</tp:taxon-name-part></tp:taxon-name></italic> species group.</p></tp:treatment-sec><tp:treatment-sec sec-type="diagnosis" id="SECID0E4UAE"><title>Diagnosis.</title><p>Males resemble those of other members of the <italic><tp:taxon-name><tp:taxon-name-part taxon-name-part-type="genus" reg="Loxosceles"/><tp:taxon-name-part taxon-name-part-type="species" reg="spadicea">spadicea</tp:taxon-name-part></tp:taxon-name></italic> species group by the subtriangular cymbium in dorsal view (Fig. <xref ref-type="fig" rid="F6">6B</xref>) and embolus bearing a keel (Fig. <xref ref-type="fig" rid="F7">7C</xref>), but can be distinguished by the clypeus bearing macrosetae (Figs <xref ref-type="fig" rid="F3">3</xref>, <xref ref-type="fig" rid="F6">6A–C</xref>) (vs. clypeus without macrosetae) and by the more piriform, tapering copulatory bulb (Fig. <xref ref-type="fig" rid="F7">7B</xref>) (vs. bulb clearly globose; <xref ref-type="bibr" rid="B14">Gertsch 1967</xref>, figs 1, 4, 9). Females resemble those of other members of the <italic><tp:taxon-name><tp:taxon-name-part taxon-name-part-type="genus" reg="Loxosceles"/><tp:taxon-name-part taxon-name-part-type="species" reg="spadicea">spadicea</tp:taxon-name-part></tp:taxon-name></italic> species group by the short and digitiform median receptacle, but differ by the inwards curved base of the lateral receptacle (Fig. <xref ref-type="fig" rid="F5">5</xref>) (vs. base of the lateral receptacle sinuous to convoluted; <xref ref-type="bibr" rid="B14">Gertsch 1967</xref>, figs 11–14).</p></tp:treatment-sec><tp:treatment-sec sec-type="description" id="SECID0EXWAE"><title>Description.</title><p>Male from Boquerón Chañar, Atacama, Chile (<named-content xmlns:xlink="http://www.w3.org/1999/xlink" content-type="dwc:institutional_code" xlink:title="Museo Argentino de Ciencias Naturales Bernardino Rivadavia" xlink:href="http://grbio.org/institution/museo-argentino-de-ciencias-naturales-bernardino-rivadavia" xlink:type="simple">MACN</named-content>-Ar 44130). <bold><italic>Coloration in ethanol</italic></bold> (Fig. <xref ref-type="fig" rid="F6">6A</xref>). Carapace yellowish-brown with slightly darker pars cephalica, eyes surrounded by black pigment rings. Chelicerae orange brown. Labium light brown. Endites brownish-cream at base, darker at median third, whitish at tip. Palps yellowish-brown, tarsus darkest. Sternum brownish-cream. Legs uniformly light brown. Opisthosoma uniformly brownish-gray. <bold><italic>Measurements</italic></bold>. Total length 3.62. Carapace length 1.92, width 1.48. Clypeus height 0.23. Eye diameters and interdistances: ALE 0.11, PLE 0.12, PME 0.10, ALE–PME 0.13. Sternum length 1.13, width 0.95. Palp: femur length 1.08, height 0.18, tibia length 0.60, height 0.25, tarsus length 0.27. Leg I 8.6 (2.38, 0.58, 2.43, 2.38, 0.83). Leg II 10.11 (2.82, 0.59, 3.03, 2.84, 0.83). Leg III 7.53 (2.23, 0.57, 1.95, 2.14, 0.64). Leg IV 9.88 (2.82, 0.58, 2.75, 2.96, 0.77). Leg formula 2413. Abdomen: length 1.67, width 1.08. Femur I with ~17 prolateral macrosetae in a subdistal patch (Fig. <xref ref-type="fig" rid="F6">6D</xref>). Metatarsus I unmodified. Clypeus with ~20 macrosetae (Fig. <xref ref-type="fig" rid="F6">6C</xref>). <bold><italic>Male genitalia</italic></bold> (Figs <xref ref-type="fig" rid="F7">7</xref>, <xref ref-type="fig" rid="F8">8</xref>). Palpal femur with 5 prolateral macrosetae in apical third, tibia slightly swollen, with two pronounced condyles apically, cymbium short and subtriangular in dorsal view, bulb short and rounded, embolus curved and tapering retrolaterally, with a prolateral keel, without micro-spines (Fig. <xref ref-type="fig" rid="F8">8</xref>). State of the specimen: good; left palp dissected.</p><p>Female from Boquerón Chañar, Atacama, Chile (<named-content xmlns:xlink="http://www.w3.org/1999/xlink" content-type="dwc:institutional_code" xlink:title="Museo Argentino de Ciencias Naturales Bernardino Rivadavia" xlink:href="http://grbio.org/institution/museo-argentino-de-ciencias-naturales-bernardino-rivadavia" xlink:type="simple">MACN</named-content>-Ar 44131). Coloration and general structure as in the holotype (Fig. <xref ref-type="fig" rid="F4">4</xref>). Carapace length 2.20, width 1.68. Genital region externally pubescent but without stronger sclerotization (Fig. <xref ref-type="fig" rid="F4">4E</xref>). <bold><italic><tp:taxon-name><tp:taxon-name-part taxon-name-part-type="genus" reg="Endogyne">Endogyne</tp:taxon-name-part></tp:taxon-name></italic></bold> (Fig. <xref ref-type="fig" rid="F5">5</xref>). Median receptacle digitiform, slightly sinuous and lightly sclerotized, bearing glandular pores throughout. Lateral receptacle with thin, sclerotized and arched base bearing glandular pores, leading to a rounded, unsclerotized head lacking pores; fold (presumably uterus externus and/or interpulmonary fold) short and membranous. State of the specimen: good; endogyne dissected.</p></tp:treatment-sec><tp:treatment-sec sec-type="variation" id="SECID0E5YAE"><title>Variation.</title><p>The two males and two females examined have seemingly identical genitalia. Two males: total length 3.62 to 3.74; carapace length 1.92 to 1.97; tibia I length 2.43 to 2.73. Both females have a carapace length of 2.2 and vary in total length from 5.53 to 6.00.</p></tp:treatment-sec><tp:treatment-sec sec-type="natural history" id="SECID0EDZAE"><title>Natural history.</title><p>The label data indicates that the holotype was collected “in scrubby mountain-side, under rocks”. The specimens from Boquerón Chañar were collected at night, searching with headlights. The male specimens were actively walking on the ground.</p></tp:treatment-sec><tp:treatment-sec sec-type="habitat" id="SECID0EIZAE"><title>Habitat.</title><p>Specimens of <italic><tp:taxon-name><tp:taxon-name-part taxon-name-part-type="genus" reg="Loxosceles">Loxosceles</tp:taxon-name-part><tp:taxon-name-part taxon-name-part-type="species" reg="vallenar">vallenar</tp:taxon-name-part></tp:taxon-name></italic> and <italic><tp:taxon-name><tp:taxon-name-part taxon-name-part-type="genus" reg="Loxosceles">L.</tp:taxon-name-part><tp:taxon-name-part taxon-name-part-type="species" reg="vicentei">vicentei</tp:taxon-name-part></tp:taxon-name></italic> were collected in vegetation zones characterized by an inland Mediterranean-desert shrubland of <italic><tp:taxon-name><tp:taxon-name-part taxon-name-part-type="genus" reg="Adesmia">Adesmia</tp:taxon-name-part><tp:taxon-name-part taxon-name-part-type="species" reg="argentea">argentea</tp:taxon-name-part></tp:taxon-name></italic> Meyen and <italic><tp:taxon-name><tp:taxon-name-part taxon-name-part-type="genus" reg="Bulnesia">Bulnesia</tp:taxon-name-part><tp:taxon-name-part taxon-name-part-type="species" reg="chilensis">chilensis</tp:taxon-name-part></tp:taxon-name></italic> Gay (<xref ref-type="bibr" rid="B23">Luebert and Pliscoff 2006</xref>). These areas are defined by an extremely open shrubland with tall shrubs and the presence of tree species. Shrubs include <italic><tp:taxon-name><tp:taxon-name-part taxon-name-part-type="genus" reg="Adesmia">A.</tp:taxon-name-part><tp:taxon-name-part taxon-name-part-type="species" reg="argentea">argentea</tp:taxon-name-part></tp:taxon-name></italic>, <italic><tp:taxon-name><tp:taxon-name-part taxon-name-part-type="genus" reg="Bulnesia">Bulnesia</tp:taxon-name-part><tp:taxon-name-part taxon-name-part-type="species" reg="chilensis">chilensis</tp:taxon-name-part></tp:taxon-name></italic>, <italic><tp:taxon-name><tp:taxon-name-part taxon-name-part-type="genus" reg="Balsamocarpon">Balsamocarpon</tp:taxon-name-part><tp:taxon-name-part taxon-name-part-type="species" reg="brevifolium">brevifolium</tp:taxon-name-part></tp:taxon-name></italic> Clos, <italic><tp:taxon-name><tp:taxon-name-part taxon-name-part-type="genus" reg="Cordia">Cordia</tp:taxon-name-part><tp:taxon-name-part taxon-name-part-type="species" reg="decandra">decandra</tp:taxon-name-part></tp:taxon-name></italic> Hook. &amp; Arn., <italic><tp:taxon-name><tp:taxon-name-part taxon-name-part-type="genus" reg="Heliotropium">Heliotropium</tp:taxon-name-part><tp:taxon-name-part taxon-name-part-type="species" reg="sinuatum">sinuatum</tp:taxon-name-part></tp:taxon-name></italic> (Miers) I.M. Johnst., <italic><tp:taxon-name><tp:taxon-name-part taxon-name-part-type="genus" reg="Pintoa">Pintoa</tp:taxon-name-part><tp:taxon-name-part taxon-name-part-type="species" reg="chilensis">chilensis</tp:taxon-name-part></tp:taxon-name></italic> Gay, and <italic><tp:taxon-name><tp:taxon-name-part taxon-name-part-type="genus" reg="Proustia">Proustia</tp:taxon-name-part><tp:taxon-name-part taxon-name-part-type="species" reg="ilicifolia">ilicifolia</tp:taxon-name-part></tp:taxon-name></italic> Hook. &amp; Arn. Additionally, low shrubs such as <italic><tp:taxon-name><tp:taxon-name-part taxon-name-part-type="genus" reg="Caesalpinia">Caesalpinia</tp:taxon-name-part><tp:taxon-name-part taxon-name-part-type="species" reg="angulata">angulata</tp:taxon-name-part></tp:taxon-name></italic> (Hook. &amp; Arn.) Baill., <italic><tp:taxon-name><tp:taxon-name-part taxon-name-part-type="genus" reg="Encelia">Encelia</tp:taxon-name-part><tp:taxon-name-part taxon-name-part-type="species" reg="canescens">canescens</tp:taxon-name-part></tp:taxon-name></italic> Lam., <italic><tp:taxon-name><tp:taxon-name-part taxon-name-part-type="genus" reg="Pleurophora">Pleurophora</tp:taxon-name-part><tp:taxon-name-part taxon-name-part-type="species" reg="pungens">pungens</tp:taxon-name-part></tp:taxon-name></italic> D. Don, and cacti like <italic><tp:taxon-name><tp:taxon-name-part taxon-name-part-type="genus" reg="Cumulopuntia">Cumulopuntia</tp:taxon-name-part><tp:taxon-name-part taxon-name-part-type="species" reg="sphaerica">sphaerica</tp:taxon-name-part></tp:taxon-name></italic> (C.F. Först.) E.F. Anderson and <italic><tp:taxon-name><tp:taxon-name-part taxon-name-part-type="genus" reg="Trichocereus">Trichocereus</tp:taxon-name-part><tp:taxon-name-part taxon-name-part-type="species" reg="coquimbanus">coquimbanus</tp:taxon-name-part></tp:taxon-name></italic> (Molina) Britton and Rose are common. Herbaceous plants abound during the rainy season, including species like <italic><tp:taxon-name><tp:taxon-name-part taxon-name-part-type="genus" reg="Cruckshanksia">Cruckshanksia</tp:taxon-name-part><tp:taxon-name-part taxon-name-part-type="species" reg="pumila">pumila</tp:taxon-name-part></tp:taxon-name></italic> Clos and <italic><tp:taxon-name><tp:taxon-name-part taxon-name-part-type="genus" reg="Argylia">Argylia</tp:taxon-name-part><tp:taxon-name-part taxon-name-part-type="species" reg="irradian">irradian</tp:taxon-name-part></tp:taxon-name></italic> (L.) D. Don. This entire environment is dominated by trees such as <italic><tp:taxon-name><tp:taxon-name-part taxon-name-part-type="genus" reg="Neltuma">Neltuma</tp:taxon-name-part><tp:taxon-name-part taxon-name-part-type="species" reg="chilensis">chilensis</tp:taxon-name-part></tp:taxon-name></italic> (Molina) Hughes &amp; Lewis, <italic><tp:taxon-name><tp:taxon-name-part taxon-name-part-type="genus" reg="Geoffroea">Geoffroea</tp:taxon-name-part><tp:taxon-name-part taxon-name-part-type="species" reg="decorticans">decorticans</tp:taxon-name-part></tp:taxon-name></italic> (Gillies ex Hook. &amp; Arn.) Burkart, <italic><tp:taxon-name><tp:taxon-name-part taxon-name-part-type="genus" reg="Acacia">Acacia</tp:taxon-name-part><tp:taxon-name-part taxon-name-part-type="species" reg="caven">caven</tp:taxon-name-part></tp:taxon-name></italic> (Molina) Molina, and <italic><tp:taxon-name><tp:taxon-name-part taxon-name-part-type="genus" reg="Schinus">Schinus</tp:taxon-name-part><tp:taxon-name-part taxon-name-part-type="species" reg="polygama">polygama</tp:taxon-name-part></tp:taxon-name></italic> (Cav.) Cabrera (<xref ref-type="bibr" rid="B23">Luebert and Pliscoff 2006</xref>) (Fig. <xref ref-type="fig" rid="F1">1</xref>). The climate in the area is semiarid subtropical Mediterranean in the northern margin and marine subtropical Mediterranean in the southern margin (<xref ref-type="bibr" rid="B30">Novoa and Villaseca 1989</xref>). The total precipitation recorded in the study area (Vallenar Station, <named-content xmlns:xlink="http://www.w3.org/1999/xlink" content-type="dwc:verbatimCoordinates" xlink:type="simple"><named-content content-type="geo-json" specific-use="{&#34;type&#34;:&#34;Point&#34;,&#34;coordinates&#34;:[-70.790533,-28.551697]}" id="NCID0EUBAG" xlink:type="simple">28°33'6.11"S, 70°47'25.92"W</named-content></named-content>, 421 m.a.s.l.) in 2022 was 83.8 mm and was concentrated in July (66.5 mm) and June (4.9 mm) (<xref ref-type="bibr" rid="B7">CEAZA-Met 2024</xref>).</p></tp:treatment-sec><tp:treatment-sec sec-type="distribution" id="SECID0E4BAG"><title>Distribution.</title><p>Originally described from Vallenar, the new record extends the distribution of the species about 40 km northeastward. Both points are in Huasco Province, Atacama region, Chile (Fig. <xref ref-type="fig" rid="F2">2</xref>).</p></tp:treatment-sec><tp:treatment-sec><!--Section generated to contain objects referenced in tp:taxon-treatment.--><fig id="F3" position="float" orientation="portrait"><object-id xmlns:xlink="http://www.w3.org/1999/xlink" content-type="doi" xlink:type="simple">10.3897/zookeys.1206.122469.figure3</object-id><object-id xmlns:xlink="http://www.w3.org/1999/xlink" content-type="arpha" xlink:type="simple">2C280E6C-100B-5A97-A1DC-EB17250109C2</object-id><label>Figure 3.</label><caption><p><italic><tp:taxon-name><tp:taxon-name-part taxon-name-part-type="genus" reg="Loxosceles">Loxosceles</tp:taxon-name-part><tp:taxon-name-part taxon-name-part-type="species" reg="vallenar">vallenar</tp:taxon-name-part></tp:taxon-name></italic>, live male specimen from Boquerón Chañar <bold>A</bold> entire specimen <bold>B</bold> close-up. Notice the clypeal setae. Scale bar: 1 mm.</p></caption><graphic xmlns:xlink="http://www.w3.org/1999/xlink" xlink:href="zookeys-1206-327_article-122469__-g003.jpg" position="float" orientation="portrait" xlink:type="simple" id="oo_1089644.jpg"><uri content-type="original_file" xlink:type="simple">https://binary.pensoft.net/fig/1089644</uri></graphic></fig><fig id="F4" position="float" orientation="portrait"><object-id xmlns:xlink="http://www.w3.org/1999/xlink" content-type="doi" xlink:type="simple">10.3897/zookeys.1206.122469.figure4</object-id><object-id xmlns:xlink="http://www.w3.org/1999/xlink" content-type="arpha" xlink:type="simple">86067DAC-6CB7-593C-8C65-90E5A3FF2737</object-id><label>Figure 4.</label><caption><p><italic><tp:taxon-name><tp:taxon-name-part taxon-name-part-type="genus" reg="Loxosceles">Loxosceles</tp:taxon-name-part><tp:taxon-name-part taxon-name-part-type="species" reg="vallenar">vallenar</tp:taxon-name-part></tp:taxon-name></italic> Brescovit, Taucare-Ríos, Magalhaes &amp; Santos, females <bold>A</bold> holotype from Vallenar (<named-content xmlns:xlink="http://www.w3.org/1999/xlink" content-type="dwc:institutional_code" xlink:title="American Museum of Natural History" xlink:href="http://grbio.org/institution/american-museum-natural-history" xlink:type="simple">AMNH</named-content>), dorsal <bold>B–E</bold> female from Boquerón Chañar (<named-content xmlns:xlink="http://www.w3.org/1999/xlink" content-type="dwc:institutional_code" xlink:title="Museo Argentino de Ciencias Naturales Bernardino Rivadavia" xlink:href="http://grbio.org/institution/museo-argentino-de-ciencias-naturales-bernardino-rivadavia" xlink:type="simple">MACN</named-content>-Ar 44131) <bold>B</bold> dorsal <bold>C</bold> carapace, anterior <bold>D</bold> abdomen, ventral <bold>E</bold> genital region, ventral. Scale bars: 1000 µm (<bold>A</bold>); 500 µm (<bold>B–D</bold>); 200 µm (<bold>E</bold>).</p></caption><graphic xmlns:xlink="http://www.w3.org/1999/xlink" xlink:href="zookeys-1206-327_article-122469__-g004.jpg" position="float" orientation="portrait" xlink:type="simple" id="oo_1089645.jpg"><uri content-type="original_file" xlink:type="simple">https://binary.pensoft.net/fig/1089645</uri></graphic></fig><fig id="F5" position="float" orientation="portrait"><object-id xmlns:xlink="http://www.w3.org/1999/xlink" content-type="doi" xlink:type="simple">10.3897/zookeys.1206.122469.figure5</object-id><object-id xmlns:xlink="http://www.w3.org/1999/xlink" content-type="arpha" xlink:type="simple">EB0C1015-AE26-5AB6-8FD0-3A6FAF517A80</object-id><label>Figure 5.</label><caption><p><italic><tp:taxon-name><tp:taxon-name-part taxon-name-part-type="genus" reg="Loxosceles">Loxosceles</tp:taxon-name-part><tp:taxon-name-part taxon-name-part-type="species" reg="vallenar">vallenar</tp:taxon-name-part></tp:taxon-name></italic>, median and lateral receptacles of the female genitalia <bold>A–C</bold> female from Boquerón Chañar (<named-content xmlns:xlink="http://www.w3.org/1999/xlink" content-type="dwc:institutional_code" xlink:title="Museo Argentino de Ciencias Naturales Bernardino Rivadavia" xlink:href="http://grbio.org/institution/museo-argentino-de-ciencias-naturales-bernardino-rivadavia" xlink:type="simple">MACN</named-content>-Ar 44131) <bold>D</bold> holotype from Vallenar (<named-content xmlns:xlink="http://www.w3.org/1999/xlink" content-type="dwc:institutional_code" xlink:title="American Museum of Natural History" xlink:href="http://grbio.org/institution/american-museum-natural-history" xlink:type="simple">AMNH</named-content>). Abbreviations: IF? = putative interpulmonary fold, LR = lateral receptacle, MR = median receptacle, UE? = putative uterus externus; details could not be resolved in light microscopy. Scale bars: 200 µm (<bold>A, C, D</bold>); 50 µm (<bold>B</bold>).</p></caption><graphic xmlns:xlink="http://www.w3.org/1999/xlink" xlink:href="zookeys-1206-327_article-122469__-g005.jpg" position="float" orientation="portrait" xlink:type="simple" id="oo_1089646.jpg"><uri content-type="original_file" xlink:type="simple">https://binary.pensoft.net/fig/1089646</uri></graphic></fig><fig id="F6" position="float" orientation="portrait"><object-id xmlns:xlink="http://www.w3.org/1999/xlink" content-type="doi" xlink:type="simple">10.3897/zookeys.1206.122469.figure6</object-id><object-id xmlns:xlink="http://www.w3.org/1999/xlink" content-type="arpha" xlink:type="simple">34DF61D5-A403-5F8C-BC09-A0EE224AE8B4</object-id><label>Figure 6.</label><caption><p><italic><tp:taxon-name><tp:taxon-name-part taxon-name-part-type="genus" reg="Loxosceles">Loxosceles</tp:taxon-name-part><tp:taxon-name-part taxon-name-part-type="species" reg="vallenar">vallenar</tp:taxon-name-part></tp:taxon-name></italic>, male from Boquerón Chañar (<named-content xmlns:xlink="http://www.w3.org/1999/xlink" content-type="dwc:institutional_code" xlink:title="Museo Argentino de Ciencias Naturales Bernardino Rivadavia" xlink:href="http://grbio.org/institution/museo-argentino-de-ciencias-naturales-bernardino-rivadavia" xlink:type="simple">MACN</named-content>-Ar 44130) <bold>A</bold> habitus, dorsal <bold>B</bold> clypeus, anterior <bold>C</bold> clypeus, dorsal <bold>D</bold> left femur I, prolateral. Scale bars: 1000 µm (<bold>A</bold>); 500 µm (<bold>B, D</bold>); 200 µm (<bold>C</bold>).</p></caption><graphic xmlns:xlink="http://www.w3.org/1999/xlink" xlink:href="zookeys-1206-327_article-122469__-g006.jpg" position="float" orientation="portrait" xlink:type="simple" id="oo_1089647.jpg"><uri content-type="original_file" xlink:type="simple">https://binary.pensoft.net/fig/1089647</uri></graphic></fig><fig id="F7" position="float" orientation="portrait"><object-id xmlns:xlink="http://www.w3.org/1999/xlink" content-type="doi" xlink:type="simple">10.3897/zookeys.1206.122469.figure7</object-id><object-id xmlns:xlink="http://www.w3.org/1999/xlink" content-type="arpha" xlink:type="simple">8AF4A109-34EF-57D7-84D3-8845BF2E764C</object-id><label>Figure 7.</label><caption><p><italic><tp:taxon-name><tp:taxon-name-part taxon-name-part-type="genus" reg="Loxosceles">Loxosceles</tp:taxon-name-part><tp:taxon-name-part taxon-name-part-type="species" reg="vallenar">vallenar</tp:taxon-name-part></tp:taxon-name></italic>, males from Boquerón Chañar (<named-content xmlns:xlink="http://www.w3.org/1999/xlink" content-type="dwc:institutional_code" xlink:title="Museo Argentino de Ciencias Naturales Bernardino Rivadavia" xlink:href="http://grbio.org/institution/museo-argentino-de-ciencias-naturales-bernardino-rivadavia" xlink:type="simple">MACN</named-content>-Ar 44130) (except B, <named-content xmlns:xlink="http://www.w3.org/1999/xlink" content-type="dwc:institutional_code" xlink:title="Museo Argentino de Ciencias Naturales Bernardino Rivadavia" xlink:href="http://grbio.org/institution/museo-argentino-de-ciencias-naturales-bernardino-rivadavia" xlink:type="simple">MACN</named-content>-Ar 44129, dry specimen before sputter-coating), left palps <bold>A, B</bold> prolateral <bold>C</bold> dorsal <bold>D</bold> retrolateral. Arrows indicate embolic keel. Scale bars: 200 µm (<bold>B–D</bold> to the same scale).</p></caption><graphic xmlns:xlink="http://www.w3.org/1999/xlink" xlink:href="zookeys-1206-327_article-122469__-g007.jpg" position="float" orientation="portrait" xlink:type="simple" id="oo_1089648.jpg"><uri content-type="original_file" xlink:type="simple">https://binary.pensoft.net/fig/1089648</uri></graphic></fig><fig id="F8" position="float" orientation="portrait"><object-id xmlns:xlink="http://www.w3.org/1999/xlink" content-type="doi" xlink:type="simple">10.3897/zookeys.1206.122469.figure8</object-id><object-id xmlns:xlink="http://www.w3.org/1999/xlink" content-type="arpha" xlink:type="simple">C4BB83CF-F1E1-5FFA-A9F6-A67B7C8105F8</object-id><label>Figure 8.</label><caption><p><italic><tp:taxon-name><tp:taxon-name-part taxon-name-part-type="genus" reg="Loxosceles">Loxosceles</tp:taxon-name-part><tp:taxon-name-part taxon-name-part-type="species" reg="vallenar">vallenar</tp:taxon-name-part></tp:taxon-name></italic>, male left palp (<named-content xmlns:xlink="http://www.w3.org/1999/xlink" content-type="dwc:institutional_code" xlink:title="Museo Argentino de Ciencias Naturales Bernardino Rivadavia" xlink:href="http://grbio.org/institution/museo-argentino-de-ciencias-naturales-bernardino-rivadavia" xlink:type="simple">MACN</named-content>-Ar 44129) under scanning electron microscopy <bold>A</bold> prolateral <bold>B</bold> bulb, prolateral <bold>C</bold> detail of embolic keel <bold>D</bold> bulb, apical <bold>E</bold> bulb, dorsal <bold>F</bold> bulb, retrolateral. Arrows indicate embolic keel. Scale bars: 200 µm (<bold>A</bold>); 100 µm (<bold>B, E, F</bold>); 50 µm (<bold>C</bold>).</p></caption><graphic xmlns:xlink="http://www.w3.org/1999/xlink" xlink:href="zookeys-1206-327_article-122469__-g008.jpg" position="float" orientation="portrait" xlink:type="simple" id="oo_1089649.jpg"><uri content-type="original_file" xlink:type="simple">https://binary.pensoft.net/fig/1089649</uri></graphic></fig><fig id="F1" position="float" orientation="portrait"><object-id xmlns:xlink="http://www.w3.org/1999/xlink" content-type="doi" xlink:type="simple">10.3897/zookeys.1206.122469.figure1</object-id><object-id xmlns:xlink="http://www.w3.org/1999/xlink" content-type="arpha" xlink:type="simple">546CE17A-A568-5BA2-A642-5AD07946BB60</object-id><label>Figure 1.</label><caption><p>Habitat in Boquerón Chañar, Atacama, where <italic><tp:taxon-name><tp:taxon-name-part taxon-name-part-type="genus" reg="Loxosceles">Loxosceles</tp:taxon-name-part><tp:taxon-name-part taxon-name-part-type="species" reg="vallenar">vallenar</tp:taxon-name-part></tp:taxon-name></italic> and <italic><tp:taxon-name><tp:taxon-name-part taxon-name-part-type="genus" reg="Loxosceles">L.</tp:taxon-name-part><tp:taxon-name-part taxon-name-part-type="species" reg="vicentei">vicentei</tp:taxon-name-part></tp:taxon-name></italic> were collected.</p></caption><graphic xmlns:xlink="http://www.w3.org/1999/xlink" xlink:href="zookeys-1206-327_article-122469__-g001.jpg" position="float" orientation="portrait" xlink:type="simple" id="oo_1089642.jpg"><uri content-type="original_file" xlink:type="simple">https://binary.pensoft.net/fig/1089642</uri></graphic></fig><fig id="F2" position="float" orientation="portrait"><object-id xmlns:xlink="http://www.w3.org/1999/xlink" content-type="doi" xlink:type="simple">10.3897/zookeys.1206.122469.figure2</object-id><object-id xmlns:xlink="http://www.w3.org/1999/xlink" content-type="arpha" xlink:type="simple">43D50D61-D9F9-51CF-8D15-E9327974526F</object-id><label>Figure 2.</label><caption><p>Distribution of <italic><tp:taxon-name><tp:taxon-name-part taxon-name-part-type="genus" reg="Loxosceles">Loxosceles</tp:taxon-name-part><tp:taxon-name-part taxon-name-part-type="species" reg="vallenar">vallenar</tp:taxon-name-part></tp:taxon-name></italic> and <italic><tp:taxon-name><tp:taxon-name-part taxon-name-part-type="genus" reg="Loxosceles">Loxosceles</tp:taxon-name-part><tp:taxon-name-part taxon-name-part-type="species" reg="vicentei">vicentei</tp:taxon-name-part></tp:taxon-name></italic>. The star represents a new record for both species in the same locality.</p></caption><graphic xmlns:xlink="http://www.w3.org/1999/xlink" xlink:href="zookeys-1206-327_article-122469__-g002.jpg" position="float" orientation="portrait" xlink:type="simple" id="oo_1089643.jpg"><uri content-type="original_file" xlink:type="simple">https://binary.pensoft.net/fig/1089643</uri></graphic></fig></tp:treatment-sec><ref-list><ref id="B5"><mixed-citation xmlns:xlink="http://www.w3.org/1999/xlink" xlink:type="simple"><person-group><name name-style="western"><surname>Brescovit</surname><given-names>AD</given-names></name><name name-style="western"><surname>Taucare-Ríos</surname><given-names>A</given-names></name><name name-style="western"><surname>Magalhaes</surname><given-names>ILF</given-names></name><name name-style="western"><surname>Santos</surname><given-names>AJ</given-names></name></person-group> (<year>2017</year>) <article-title>On Chilean <italic><tp:taxon-name><tp:taxon-name-part taxon-name-part-type="genus">Loxosceles</tp:taxon-name-part></tp:taxon-name></italic> (<tp:taxon-name><tp:taxon-name-part taxon-name-part-type="order">Araneae</tp:taxon-name-part></tp:taxon-name>: <tp:taxon-name><tp:taxon-name-part taxon-name-part-type="family">Sicariidae</tp:taxon-name-part></tp:taxon-name>): first description of the males of <italic><tp:taxon-name><tp:taxon-name-part taxon-name-part-type="genus">L.</tp:taxon-name-part><tp:taxon-name-part taxon-name-part-type="species">surca</tp:taxon-name-part></tp:taxon-name></italic> and <italic><tp:taxon-name><tp:taxon-name-part taxon-name-part-type="genus">L.</tp:taxon-name-part><tp:taxon-name-part taxon-name-part-type="species">coquimbo</tp:taxon-name-part></tp:taxon-name></italic>, new records of <italic><tp:taxon-name><tp:taxon-name-part taxon-name-part-type="genus">L.</tp:taxon-name-part><tp:taxon-name-part taxon-name-part-type="species">laeta</tp:taxon-name-part></tp:taxon-name></italic> and three remarkable new species from coastal deserts.</article-title><source>European Journal of Taxonomy</source><volume>388</volume>: <fpage>1</fpage>–<lpage>20</lpage>. <ext-link xlink:href="10.5852/ejt.2017.388" ext-link-type="doi" xlink:type="simple">https://doi.org/10.5852/ejt.2017.388</ext-link></mixed-citation></ref><ref id="B14"><mixed-citation xmlns:xlink="http://www.w3.org/1999/xlink" xlink:type="simple"><person-group><name name-style="western"><surname>Gertsch</surname><given-names>WJ</given-names></name></person-group> (<year>1967</year>) <article-title>The spider genus <italic><tp:taxon-name><tp:taxon-name-part taxon-name-part-type="genus">Loxosceles</tp:taxon-name-part></tp:taxon-name></italic> in South America.</article-title><source>Bulletin of the American Museum of Natural History</source><volume>136</volume>: <fpage>121</fpage>–<lpage>182</lpage>. <ext-link xlink:href="10.1038/113141b0" ext-link-type="doi" xlink:type="simple">https://doi.org/10.1038/113141b0</ext-link></mixed-citation></ref><ref id="B23"><mixed-citation xmlns:xlink="http://www.w3.org/1999/xlink" xlink:type="simple"><person-group><name name-style="western"><surname>Luebert</surname><given-names>F</given-names></name><name name-style="western"><surname>Pliscoff</surname><given-names>P</given-names></name></person-group> (<year>2006</year>) <source>Sinopsis Bioclimática y Vegetacional de Chile.</source><publisher-name>Editorial Universitaria</publisher-name>, <publisher-loc>Santiago, Chile</publisher-loc>, <size units="page">316 pp</size>.</mixed-citation></ref><ref id="B30"><mixed-citation xmlns:xlink="http://www.w3.org/1999/xlink" xlink:type="simple"><person-group><name name-style="western"><surname>Novoa</surname><given-names>SA</given-names></name><name name-style="western"><surname>Villaseca</surname><given-names>S</given-names></name></person-group> (<year>1989</year>) <source>Mapa agroclimático de Chile Investigaciones Agropecuarias.</source><publisher-name>INIA</publisher-name>, <publisher-loc>Santiago, Chile</publisher-loc>, <size units="page">216 pp</size>.</mixed-citation></ref><ref id="B7"><mixed-citation xmlns:xlink="http://www.w3.org/1999/xlink" xlink:type="simple">CEAZA-Met (<year>2024</year>) CEAZA-Met. <ext-link xlink:href="https://www.ceazamet.cl/" ext-link-type="uri" xlink:type="simple">https://www.ceazamet.cl/</ext-link> [Accessed on 26 April 2024]</mixed-citation></ref></ref-list></tp:taxon-treatment>
