# Supplementary material for: ﻿The tiniest violin: the male of Loxoscelesvallenar (Araneae, Sicariidae)
Source: Zookeys. 2024 Jul 11;1206:327–42. doi: 10.3897/zookeys.1206.122469 (PMC11258455; doi:10.3897/zookeys.1206.122469)
Supplement: XML Treatment for Loxosceles vicentei [file zookeys.1206.122469-treatment2.xml]

<!DOCTYPE tp:taxon-treatment
  PUBLIC "-//TaxonX//DTD Taxonomic Treatment Publishing DTD v0 20100105//EN" "tax-treatment-NSO.dtd">
<tp:taxon-treatment xmlns:tp="http://www.plazi.org/taxpub"><tp:treatment-meta><kwd-group><label>Taxon classification</label><kwd>
                <named-content content-type="kingdom">Animalia</named-content>
              </kwd><kwd>
                <named-content content-type="order">Araneae</named-content>
              </kwd><kwd>
                <named-content content-type="family">Sicariidae</named-content>
              </kwd></kwd-group><mixed-citation publication-type="journal"><person-group><name><surname>Magalhaes</surname><given-names>Ivan L. F.</given-names></name><name><surname>Iuri</surname><given-names>Hernán A.</given-names></name><name><surname>Brescovit</surname><given-names>Antonio D.</given-names></name><name><surname>Pizarro-Araya</surname><given-names>Jaime</given-names></name></person-group><article-title>﻿The tiniest violin: the male of <italic><tp:taxon-name><tp:taxon-name-part taxon-name-part-type="genus" reg="Loxosceles">Loxosceles</tp:taxon-name-part><tp:taxon-name-part taxon-name-part-type="species" reg="vallenar">vallenar</tp:taxon-name-part></tp:taxon-name></italic> (<tp:taxon-name><tp:taxon-name-part taxon-name-part-type="order">Araneae</tp:taxon-name-part></tp:taxon-name>, <tp:taxon-name><tp:taxon-name-part taxon-name-part-type="family">Sicariidae</tp:taxon-name-part></tp:taxon-name>)</article-title><source>Zookeys</source><day>11</day><month>07</month><year>2024</year><volume>1206</volume><fpage>327</fpage><lpage>342</lpage><pub-id pub-id-type="doi">10.3897/zookeys.1206.122469</pub-id></mixed-citation></tp:treatment-meta><tp:nomenclature><label>﻿</label><tp:taxon-name>
              <object-id xmlns:xlink="http://www.w3.org/1999/xlink" content-type="arpha" xlink:type="simple">EE72F9D6-971C-5343-A346-7043F9089494</object-id>
              <tp:taxon-name-part taxon-name-part-type="genus" reg="Loxosceles">Loxosceles</tp:taxon-name-part>
              <tp:taxon-name-part taxon-name-part-type="species" reg="vicentei">vicentei</tp:taxon-name-part>
            </tp:taxon-name><tp:taxon-authority>Taucare-Ríos, Brescovit &amp; Villablanca, 2022</tp:taxon-authority><xref ref-type="fig" rid="F9">Fig. 9</xref><tp:nomenclature-citation-list><tp:nomenclature-citation><tp:taxon-name>
                  <tp:taxon-name-part taxon-name-part-type="genus" reg="Loxosceles">Loxosceles</tp:taxon-name-part>
                  <tp:taxon-name-part taxon-name-part-type="species" reg="vicentei">vicentei</tp:taxon-name-part>
                </tp:taxon-name><comment>Taucare-Ríos, Brescovit &amp; Villablanca, 2022: 158, figs 1A–B, 2A–D, 4A–B.</comment></tp:nomenclature-citation></tp:nomenclature-citation-list></tp:nomenclature><tp:treatment-sec sec-type="Holotype (not examined)" id="SECID0E4DAG"><title>Holotype (not examined).</title><p>Chile • 1 ♂; Coquimbo, Elqui Prov., Vicuña, Fondo El Calvario, near Juntas del Toro, <named-content xmlns:xlink="http://www.w3.org/1999/xlink" content-type="dwc:verbatimCoordinates" xlink:type="simple"><named-content content-type="geo-json" specific-use="{&#34;type&#34;:&#34;Point&#34;,&#34;coordinates&#34;:[-70.103294,-29.975269]}" id="NCID0EGEAG" xlink:type="simple">29°58'30.97"S, 70°6'11.86"W</named-content></named-content>, 2050 m.a.s.l., 14 Oct. 2021, V Villablanca Miranda, J Villablanca Rivera &amp; A Taucare-Ríos leg.; Museo Nacional de Historia Natural, Santiago, Chile, MNNC 8371.</p></tp:treatment-sec><tp:treatment-sec sec-type="New record" id="SECID0ELEAG"><title>New record.</title><p>Chile • 1 ♂; Atacama, Prov. Huasco, Boquerón Chañar; Algarrobal; 992 m.a.s.l., (<named-content xmlns:xlink="http://www.w3.org/1999/xlink" content-type="dwc:verbatimCoordinates" xlink:type="simple"><named-content content-type="geo-json" specific-use="{&#34;type&#34;:&#34;Point&#34;,&#34;coordinates&#34;:[-70.412800,-28.370800]}" id="NCID0EUEAG" xlink:type="simple">28.3708°S, 70.4128°W</named-content></named-content>); 24–25 Nov. 2022; J Pizarro-Araya, FM Alfaro, JE Barriga, AA Ojanguren-Affilastro, HA Iuri &amp; JE Calderón leg.; IFM-2579; <named-content xmlns:xlink="http://www.w3.org/1999/xlink" content-type="dwc:institutional_code" xlink:title="Museo Argentino de Ciencias Naturales Bernardino Rivadavia" xlink:href="http://grbio.org/institution/museo-argentino-de-ciencias-naturales-bernardino-rivadavia" xlink:type="simple">MACN</named-content>-Ar 44128.</p></tp:treatment-sec><tp:treatment-sec sec-type="remarks" id="SECID0E5EAG"><title>Remarks.</title><p>The new record is about 183 km north of the type locality of <italic><tp:taxon-name><tp:taxon-name-part taxon-name-part-type="genus" reg="Loxosceles">L.</tp:taxon-name-part><tp:taxon-name-part taxon-name-part-type="species" reg="vicentei">vicentei</tp:taxon-name-part></tp:taxon-name></italic>, but within the distribution of this species presented by <xref ref-type="bibr" rid="B33">Taucare-Ríos et al. (2022)</xref>. The embolic keel we observed in our specimens (Fig. <xref ref-type="fig" rid="F9">9</xref>, arrows) was not mentioned in the original description of the species but can nonetheless be seen in their figures (<xref ref-type="bibr" rid="B33">Taucare-Ríos et al. 2022</xref>, fig. 2A). The holotype has a slightly longer embolus and a seemingly larger keel; a larger series of specimens must be examined to evaluate the significance of these morphological differences. The presence of an embolic keel, allied with the digitiform median receptacles of the female (<xref ref-type="bibr" rid="B33">Taucare-Ríos et al. 2022</xref>, fig. 2D), hints that <italic><tp:taxon-name><tp:taxon-name-part taxon-name-part-type="genus" reg="Loxosceles">L.</tp:taxon-name-part><tp:taxon-name-part taxon-name-part-type="species" reg="vicentei">vicentei</tp:taxon-name-part></tp:taxon-name></italic> belongs in the <italic><tp:taxon-name><tp:taxon-name-part taxon-name-part-type="genus" reg="Loxosceles"/><tp:taxon-name-part taxon-name-part-type="species" reg="spadicea">spadicea</tp:taxon-name-part></tp:taxon-name></italic> species group, rather than in the <italic><tp:taxon-name><tp:taxon-name-part taxon-name-part-type="genus" reg="Loxosceles"/><tp:taxon-name-part taxon-name-part-type="species" reg="laeta">laeta</tp:taxon-name-part></tp:taxon-name></italic> species group. <xref ref-type="bibr" rid="B33">Taucare-Ríos et al. (2022)</xref> present a map with four records, but their list of material examined indicated only three localities; the fourth record had been included by mistake (A. Taucare-Ríos, in litt.), and thus, we omit it in our map.</p></tp:treatment-sec><tp:treatment-sec sec-type="habitat" id="SECID0ECHAG"><title>Habitat.</title><p>See remarks under <italic><tp:taxon-name><tp:taxon-name-part taxon-name-part-type="genus" reg="Loxosceles">L.</tp:taxon-name-part><tp:taxon-name-part taxon-name-part-type="species" reg="vallenar">vallenar</tp:taxon-name-part></tp:taxon-name></italic> above.</p></tp:treatment-sec><tp:treatment-sec><!--Section generated to contain objects referenced in tp:taxon-treatment.--><fig id="F9" position="float" orientation="portrait"><object-id xmlns:xlink="http://www.w3.org/1999/xlink" content-type="doi" xlink:type="simple">10.3897/zookeys.1206.122469.figure9</object-id><object-id xmlns:xlink="http://www.w3.org/1999/xlink" content-type="arpha" xlink:type="simple">BCC5D8C0-DA35-5D4E-909F-84DDC6ADB1FC</object-id><label>Figure 9.</label><caption><p><italic><tp:taxon-name><tp:taxon-name-part taxon-name-part-type="genus" reg="Loxosceles">Loxosceles</tp:taxon-name-part><tp:taxon-name-part taxon-name-part-type="species" reg="vicentei">vicentei</tp:taxon-name-part></tp:taxon-name></italic> Taucare-Ríos, Brescovit &amp; Villablanca, 2022, male from Boquerón Chañar (<named-content xmlns:xlink="http://www.w3.org/1999/xlink" content-type="dwc:institutional_code" xlink:title="Museo Argentino de Ciencias Naturales Bernardino Rivadavia" xlink:href="http://grbio.org/institution/museo-argentino-de-ciencias-naturales-bernardino-rivadavia" xlink:type="simple">MACN</named-content>-Ar 44128), left bulb, prolateral, in light (<bold>A</bold>) and scanning electron microscopy (<bold>B</bold>). Arrows indicate embolic keel. Scale bars: 100 µm.</p></caption><graphic xmlns:xlink="http://www.w3.org/1999/xlink" xlink:href="zookeys-1206-327_article-122469__-g009.jpg" position="float" orientation="portrait" xlink:type="simple" id="oo_1089650.jpg"><uri content-type="original_file" xlink:type="simple">https://binary.pensoft.net/fig/1089650</uri></graphic></fig></tp:treatment-sec><ref-list><ref id="B33"><mixed-citation xmlns:xlink="http://www.w3.org/1999/xlink" xlink:type="simple"><person-group><name name-style="western"><surname>Taucare-Ríos</surname><given-names>A</given-names></name><name name-style="western"><surname>Brescovit</surname><given-names>AD</given-names></name><name name-style="western"><surname>Villablanca</surname><given-names>J</given-names></name></person-group> (<year>2022</year>) <article-title>A new species of <italic><tp:taxon-name><tp:taxon-name-part taxon-name-part-type="genus">Loxosceles</tp:taxon-name-part></tp:taxon-name></italic> Heineken &amp; Lowe, 1832 (<tp:taxon-name><tp:taxon-name-part taxon-name-part-type="order">Araneae</tp:taxon-name-part></tp:taxon-name>: <tp:taxon-name><tp:taxon-name-part taxon-name-part-type="family">Sicariidae</tp:taxon-name-part></tp:taxon-name>) from Chile.</article-title><source>Revista Chilena de Entomologia</source><volume>48</volume>(<issue>1</issue>): <fpage>157</fpage>–<lpage>164</lpage>. <ext-link xlink:href="10.35249/rche.48.1.22.15" ext-link-type="doi" xlink:type="simple">https://doi.org/10.35249/rche.48.1.22.15</ext-link></mixed-citation></ref></ref-list></tp:taxon-treatment>
